# Supplementary material for: Spatial distribution modelling of Culicoides (Diptera: Ceratopogonidae) biting midges, potential vectors of African horse sickness and bluetongue viruses in Senegal
Source: Parasit Vectors. 2018 Jun 8;11:341. doi: 10.1186/s13071-018-2920-7 (PMC5994048; doi:10.1186/s13071-018-2920-7)
Supplement: Supplementary file 1 — Table S1. Culicoides data from Senegal throughout a nation-wide trapping campaign in 2012. (XLSX 15 kb) [file 13071_2018_2920_MOESM1_ESM.xlsx]

## Sheet: Feuil1
ID	Region	Departemen	Site	longitude	lattitude	Max_imicola	Max_oxystoma	Max_enderleini	Max_miombo	Max_bolitinos
1	Kaffrine	Malem Hodar	Ainoumane Sagna	-15.37144	14.10652	160	219	1128	5436	282
2	Diourbel	Bambey	Baba Garage	-16.51438	14.88675	453	70	116	201	50
3	Diourbel	Diourbel	Backondick	-16.22584	14.61966	1326	97	485	4365	60
4	Tamba	Goudiry	Bala	-13.1665	14.01969	715	238	845	975	0
5	Louga	Louga	Baral?	-16.23476	15.85289	15	14	15	0	0
6	K?dougou	Saraya	Bembou	-11.87816	12.82717	2267	217	4767	350	20
7	Kaffrine	Kaffrine	Boul?le	-15.53369	14.28975	306	322	204	4662	112
8	Kaolack	Guinguin?o	Campement_Guinguin?o	-15.94915	14.26621	460	267	342	260	7
10	Fatick	Gossass	Colobane	-15.70477	14.64557	167	129	323	333	32
9	Dakar	Dakar	Colobane_DK	-17.44634	14.69031	252	4760	5	14	0
11	Saint-Louis	Dagana	Dagana	-15.50634	16.52388	70	305	588	0	0
12	Louga	Lingu?re	Dahara	-15.44707	15.34872	126	63	21	90	0
13	Kaolack	Guinguin?o	Darou Diaw	-15.94398	14.22609	240	120	2800	1405	45
14	K?dougou	Saraya	Diakhaba	-11.98135	12.70691	15796	638	5632	154	220
15	Kaolack	Nioro	Dinguiraye	-15.85522	13.84393	384	117	3040	1360	53
16	Diourbel	Diourbel	Diourbel	-16.2421	14.63398	160	280	200	1200	2
17	Fatick	Foundiougne	Djilor	-16.33359	14.06105	1675	1050	6725	450	0
18	Thi?s	Mbour	Fissel	-16.63509	14.54542	920	395	2010	518	0
19	Fatick	Foundiougne	Foundiougne	-16.46734	14.12401	2000	74431	567	0	0
20	Dakar	Gu?diawaye	Gu?diawaye	-17.36968	14.7831	50	3095	10	5	0
21	Dakar	Dakar	Hann Marinas	-17.42589	14.70414	86	3239	29	4	4
22	Kaolack	Kaolack	Haras_kaolack	-16.0346	14.14063	3463	14840	3150	285	15
23	Louga	K?b?mer	Haras_k?b?mer	-16.46983	15.35271	22	0	33	37	28
25	Diourbel	Mback?	Kael Diao	-15.91503	14.70954	6	5	1	13	1
26	Kaffrine	Kaffrine	Kahi	-15.55419	14.14051	92	187	362	548	35
27	Matam	Kanel	Kanel	-13.17765	15.48069	510	850	850	0	170
28	Kaffrine	Kaffrine	Katakel	-15.4441	13.95718	33	25	142	742	33
29	K?dougou	K?dougou	K?dougou	-12.18927	12.56343	5770	931	3110	906	6
30	Kaffrine	Mbirkilane	Keur Babou	-15.59377	14.08774	240	108	450	1892	40
63	Kaolack	Guinguin?o	Keur Madieng	-15.91293	14.26627	378	91	420	1496	126
31	Kaffrine	Mbirkilane	Keur Mbouki	-15.82891	14.1362	570	140	1310	1110	20
32	Diourbel	Diourbel	Keur Sogi	-16.26212	14.73411	280	33	523	3360	0
33	Thi?s	Thi?s	Khombole	-16.68733	14.76434	35	50	60	46	0
36	Kolda	Kolda	Kolda	-14.939	12.88093	2100	7320	4420	2770	26
37	Kolda	Velingara	Kounkan?	-14.07833	12.92944	1350	3628	3617	1550	0
38	Tamba	Tamba	Koussanar	-14.0813	13.85688	534	415	801	3056	84
39	Kaolack	Kaolack	Lindiane	-16.13864	14.13269	665	280	2240	440	70
40	Louga	Lingu?re	Lingu?re	-15.13565	15.39936	0	0	167	0	39
41	Louga	Louga	Louga	-16.2233	15.60822	112	16	0	0	0
42	Fatick	Fatick	Loul Sessene	-16.60628	14.31626	1326	3874	18165	1295	130
34	Tamba	Koumpentoum	Madina Ndiobene	-14.54681	13.94095	119	119	148	3501	0
43	Kaffrine	Malem Hodar	Malem Hodar	-15.2902	14.0901	159	340	360	300	23
44	Fatick	Fatick	Marane_Diakhao	-16.28742	14.41534	8970	3060	12128	1393	32
45	Matam	Matam	Matam	-13.25501	15.65946	133	58	209	0	0
46	Diourbel	Mback?	Mback?	-15.90394	14.79134	105	148	23	13	0
47	Tamba	Goudiry	Mback?nab?	-12.64185	14.24477	1260	277	1460	295	0
48	Fatick	Gossass	Mbar	-15.75652	14.53588	100	450	117	300	0
49	Thi?s	Tivaouane	Mbengu?ne	-16.8629	14.9065	1887	408	4233	8262	561
51	Kaffrine	Mbirkilane	Mbirkilane	-15.7478	14.38815	380	460	1460	2370	40
52	Tamba	Koumpentoum	M?dina Bambara	-14.52297	13.98354	180	87	173	1387	0
53	Saint-Louis	Podor	M?dina Ndiatb?	-14.138	16.28913	0	31	85	0	0
54	Kolda	M?dina Yoro Foulah	M?dina Yoro Foulah	-14.69167	13.30685	499	385	2914	2289	23
55	Tamba	Koumpentoum	M?r?to	-14.43551	13.81571	610	354	492	4740	0
56	Tamba	Tamba	Missirah	-13.52105	13.55635	575	161	1203	2737	0
57	Saint-Louis	Saint-Louis	Mpal	-16.2672	15.91574	38	38	29	0	29
58	Louga	K?b?mer	Ndande	-16.52888	15.27978	117	47	47	45	23
59	Diourbel	Bambey	Ndangalma	-16.52967	14.68876	9625	2417	1393	1678	63
60	Kaolack	Kaolack	Ndiafate	-16.16583	14.0726	458	150	900	167	17
61	Saint-Louis	Saint-Louis	Ndiakhip Niang	-16.36633	15.92087	0	0	52	0	0
62	Saint-Louis	Podor	Ndioum	-14.64167	16.5085	21	41	131	0	16
64	Thi?s	Mbour	Ngu?khokhe	-17.00425	14.51046	490	180	907	82	31
65	Fatick	Fatick	Niakhar	-16.39856	14.47918	612	2244	3332	363	0
66	Kaffrine	Malem Hodar	Niakh?ne	-15.18944	14.02378	100	133	120	850	10
67	Kolda	M?dina Yoro Foulah	Nianing	-14.75971	13.31121	1872	1196	7046	4498	46
68	Kaolack	Nioro	Nioro	-15.77453	13.74303	15000	1375	4900	2075	50
69	Fatick	Gossass	Ouadiour	-16.05628	14.43761	1360	3440	18587	1476	36
98	Matam	Matam	Ourossogui	-13.32028	15.60139	60	30	26	0	0
70	Dakar	Pikine	Pikine	-17.39732	14.76242	57	2966	165	0	0
71	Thi?s	Tivaouane	Pire	-16.73737	15.00967	435	75	260	20	15
72	Saint-Louis	Podor	Podor	-14.57013	16.3837	0	30	42	30	0
73	Saint-Louis	Dagana	Richard-Toll	-15.66735	16.46188	420	420	3360	0	0
74	Saint-Louis	Dagana	Ross-B?thio	-16.13553	16.27953	196	336	6692	0	84
24	Dakar	Rufisque	Rufisque	-17.28611	14.73224	325	49175	0	0	0
75	Diourbel	Mback?	Sadio	-15.54781	14.80482	167	208	42	1400	0
76	Louga	K?b?mer	Sagata Gueth	-16.17602	15.28064	21	62	10	31	0
77	Saint-Louis	Saint-Louis	Saint-Louis	-16.48417	15.99024	6	43	85	6	0
78	Kolda	Kolda	Salik?gn?	-14.75027	12.69088	2053	1531	12917	11667	56
79	Kolda	M?dina Yoro Foulah	Sam Yoro Gu?ye	-14.74434	13.33697	48	22	224	227	4
80	Thi?s	Mbour	Sandiara	-16.79057	14.43549	333	637	421	82	3
81	K?dougou	Saraya	Saraya	-11.75638	12.83774	8815	609	5236	616	147
82	Kolda	Kolda	Sar? Bilaly	-15.00842	12.85188	2280	280	12520	8665	80
83	Kolda	Velingara	Sar? Boka	-14.05687	13.0975	8804	1426	21793	7161	NA
84	Kolda	Velingara	Sar? Yoro Yel	-14.08289	13.11379	3578	1488	27012	8993	95
85	Matam	Kanel	Semme	-12.94602	15.19518	165	0	0	0	0
86	Matam	Kanel	Sinthiou Bamambe	-13.13222	15.36843	117	0	104	0	0
87	Tamba	Goudiry	Sinthiou Demba	-12.75209	14.15652	1613	173	1227	400	0
88	Fatick	Foundiougne	Soum	-16.47866	14.08499	883	3639	830	212	0
89	Kaolack	Nioro	Taiba Niassene	-15.90682	13.75913	483	1334	3983	1257	0
90	Tamba	Tamba	Tamba	-13.64917	13.77168	35	1771	140	105	0
91	Thi?s	Thi?s	Tassette	-16.86732	14.60902	2660	140	1330	840	0
92	K?dougou	K?dougou	Tenkoto	-12.27779	12.67287	1373	77	2107	541	97
93	Thi?s	Thi?s	Thi?naba	-16.79381	14.76358	1096	512	392	107	9
94	Diourbel	Bambey	Thiepp	-16.47376	14.85029	1083	250	542	833	42
95	Matam	Matam	Thilogne	-13.59621	15.96997	0	79	0	0	0
96	Thi?s	Tivaouane	Tivaouane	-16.82381	14.9524	73	133	233	80	42
97	Dakar	Dakar	Yoff	-17.47803	14.75506	207	793	13	40	100
